# Supplementary material for: Exploring the Association Between Demographics, SLC30A8 Genotype, and Human Islet Content of Zinc, Cadmium, Copper, Iron, Manganese and Nickel
Source: Sci Rep. 2017 Mar 28;7:473. doi: 10.1038/s41598-017-00394-3 (PMC5428289; doi:10.1038/s41598-017-00394-3)
Supplement: Supplementary file 1 — Supplementary Dataset 1 [file 41598_2017_394_MOESM1_ESM.xls]

## Sheet: Sheet1
Supplementary Table 1
Sample number	Ni	Zn	Cd	Mn	Cu	Fe	As	Pb	Co	Age in	Gender (Female=0 Male =1)	ZnT8 genotype (CC=0, CT=1, TT=2)	BMI	Current smoker (0=no, 1=yes)	History of Diabetes (0=no, 1=yes)
1	Not determined	Not determined	16.11	Not determined	Not determined	Not determined	Not determined	Not determined	Not determined	28	1	Not determined	24	Unknown	0
2	Not determined	Not determined	7.4	Not determined	Not determined	Not determined	Not determined	Not determined	Not determined	27	1	Not determined	26	Unknown	0
3	Not determined	Not determined	9.5	Not determined	Not determined	Not determined	Not determined	Not determined	Not determined	Unknown	Unknown	Not determined	Unknown	Unknown	Unknown
4	207.63	4656.49	23.6	Not determined	1396.98	Not determined	Not determined	Not determined	Not determined	62	1	1	18.8	1	0
5	228.59	18061.2	15.8	Not determined	470.68	Not determined	Not determined	Not determined	Not determined	54	0	0	28.4	Unknown	Unknown
6	153.51	10981.7	23.82	Not determined	505.05	Not determined	Not determined	Not determined	Not determined	35	1	1	46.1	1	0
7	169.7	10432.7	51.9	Not determined	307	Not determined	Not determined	Not determined	9.29922	52	0	1	29.2	0	0
8	32.8	3645.7	19.1057	Not determined	105.7	Not determined	Not determined	Not determined	10.4496	44	0	1	22.5	1	0
9	110.7	29861.5	48.432	Not determined	249.6	Not determined	Not determined	Not determined	7.03423	39	0	0	29.8	1	0
10	66.6	16916.4	71.8666	Not determined	328.9	Not determined	Not determined	Not determined	4.38805	56	0	0	25.2	0	0
11	104.301	11147.9	51.7453	Not determined	300.453	Not determined	Not determined	Not determined	9.29922	Unknown	Unknown	0	unknown	Unknown	Unknown
12	47.8125	12782.7	28.0243	Not determined	148.128	Not determined	Not determined	Not determined	2.87583	51	1	1	25.9	0	0
13	409.806	16542.4	6.94746	Not determined	577.669	Not determined	Not determined	Not determined	12.0652	26	1	0	31	0	0
14	132.06	8501.21	31.2303	Not determined	409.032	Not determined	Not determined	Not determined	4.56495	50	1	1	23.3	1	0
15	112.715	13706.8	43.2676	Not determined	329.268	Not determined	Not determined	Not determined	6.6989	53	0	1	30.5	Unknown	1
16	37.1603	6266.33	26.3879	Not determined	403.356	Not determined	Not determined	Not determined	2.65017	50	1	1	29.1	1	0
17	269.39	6820.88	36.1248	Not determined	517.193	Not determined	Not determined	Not determined	8.82826	45	1	0	26.6	0	0
18	103.827	18848.1	37.0356	Not determined	274.537	Not determined	Not determined	Not determined	4.39257	32	0	1	16	0	0
19	68.2693	18696.5	10.9239	Not determined	199.895	Not determined	Not determined	Not determined	2.32736	20	1	0	26.01	0	0
20	82.7345	7452.49	25.0321	Not determined	274.76	Not determined	Not determined	Not determined	3.42193	27	0	2	31.9	0	0
21	154.382	6216.59	9.32846	Not determined	305.96	Not determined	Not determined	Not determined	6.03535	43	1	1	27	0	1
22	514.532	3895.34	18.2134	Not determined	279.447	Not determined	Not determined	Not determined	8.38263	32	1	1	36.3	0	0
23	232.532	18787	56.7389	Not determined	413.971	Not determined	Not determined	Not determined	5.97502	57	0	1	37.9	0	0
24	478.364	12920.2	16.5691	Not determined	455.372	Not determined	Not determined	Not determined	10.2391	57	0	0	25.4	0	0
25	611.195	11497.5	25.8447	Not determined	557.128	Not determined	Not determined	Not determined	12.3022	41	0	0	35.5	Unknown	0
26	366.101	5030.6	11.8444	Not determined	414.966	Not determined	Not determined	Not determined	Not determined	37	0	0	38.4	Unknown	0
27	142.77	9411.66	27.7588	Not determined	538.6	Not determined	1.35421	Not determined	Not determined	38	0	0	23.5	0	1
28	428.718	10596.3	10.2441	Not determined	10382.4	Not determined	<0.93	Not determined	Not determined	54	1	0	33	0	0
29	49.9911	11457	13.8238	Not determined	309.798	Not determined	3.00078	Not determined	Not determined	36	0	0	45.4	0	0
30	396.011	24910.7	29.0935	Not determined	1125.88	Not determined	16.4101	Not determined	Not determined	52	1	0	33.7	0	0
31	181.981	12922.6	40.6024	Not determined	77.8392	Not determined	<2.05	Not determined	Not determined	69	0	0	35	0	1
32	644.086	22132.4	27.7404	Not determined	311.791	Not determined	<2.15	Not determined	Not determined	49	1	0	23.9	0	1
33	314.803	20069.8	23.0697	Not determined	416.07	Not determined	9.99068	Not determined	Not determined	55	0	0	23.4	Unknown	0
34	222.047	10994.8	42.7569	Not determined	887.458	Not determined	10.0957	Not determined	Not determined	55	0	1	26	Unknown	0
35	109.712	6774.37	11.6783	180.224	261.737	9499.71	<0.43	0.996712	5.70998	43	1	1	27	0	1
36	175.964	14429.5	14.5711	188.64	193.55	6416.16	<0.35	0.39825	9.477	20	1	1	21.4	0	0
37	3.62984	3719.94	4.35077	106.94	74.0757	1899.3	<0.04	0.392657	0.57501	37	1	2	37.9	0	0
38	26.6371	22903.6	33.8039	281.086	211.292	3853.9	1.3302	1.0371	0.812494	29	0	0	26.5	Unknown	0
39	19.9648	27240.8	81.1247	218.889	202.406	13476.8	2.24148	1.16003	1.07621	39	1	0	23.1	Unknown	0
40	18.0475	17420.9	32.2165	173.699	134.362	6088.15	0.906888	1.28535	1.51047	43	0	1	23.9	Unknown	0
41	21.9941	14967.1	24.3254	406.324	318.523	2500.61	<0.35	8.90343	0.705357	61	1	1	42.2	0	1
42	25.841	17305.7	48.3037	316.294	283.75	7137.31	2.03946	7.26547	3.78387	38	0	0	30.6	0	0
43	42.5478	18684.6	94.7119	455.471	240.901	2219.29	0.499621	1.56412	1.43848	47	0	1	25	0	0
44	148.871	33146.1	27.9573	490.919	334.972	15518.5	<0.31	4.23853	1.81123	60	0	0	34.5	0	0
45	2.27092	9853.63	4.5832	174.366	280.863	20409.5	<0.34	1.23411	1.39224	41	1	0	30.7	0	1
46	16.0765	23457.8	39.9105	263.08	348.665	10784.1	0.73948	1.21444	2.40829	48	0	2	31	0	0
